# Supplementary material for: The Effect of Dosing Regimens on the Antimalarial Efficacy of Dihydroartemisinin-Piperaquine: A Pooled Analysis of Individual Patient Data
Source: PLoS Med. 2013 Dec 3;10(12):e1001564. doi: 10.1371/journal.pmed.1001564 (PMC3848996; doi:10.1371/journal.pmed.1001564)
Supplement: Text S4 — Transmission classification. (XLSX) [file pmed.1001564.s004.xlsx]

## Sheet: Transmission Classification 
Study	Study Period	Country	site	Lat	Lon	New Infection Rates [Day28 and Day42]				Malaria Atlas Project(MAP) Prevelence estimate	Publication/Study Protocol/Expert Opinion	Final Classification
						At Risk [Day28]	At Risk [Day42]	Day28[95% CI]	Day42[95% CI]	MAPs [Median Posterior estimate]	Publication/Expert Opinion
4ABC studygroup- 2011	2007_2009	BurkinaFaso	Nanoro	12.6831	-2.19137	206	•	9.5 [5.6 - 13.5]		0.8	High (EIR>25)	High
4ABC studygroup- 2011	2007_2009	Gabon	Fougamou	-1.21685	10.584	60	•	0 [0 - 6]†		0.466	High (EIR>25)	High				Classification Definition
4ABC studygroup- 2011	2007_2009	Mozambique	Manhica	-12.45	34.7	82	•	1.2 [0 - 3.6]		0.566	Perennial, mesoendemic	High				Transmission Region	MAP	Publication [EIR]	New Infection Rate
4ABC studygroup- 2011	2007_2009	Mozambique	Manhica2	-12.45	34.7	87	•	2.2 [0 - 5.2]		0.566	Perennial, mesoendemic	High				Low	<5%	EIR < 2 infectious bites/person/year	<15%
4ABC studygroup- 2011	2007_2009	Nigeria	Pamol	8.2833	5.0333	121	•	1.5 [0 - 3.7]		0.5	High	High				Moderate	>=5-<=40%	EIR 2-<25 infectious bites/person/year	>=15%-<=40%
4ABC studygroup- 2011	2007_2009	Rwanda	Mashesha	-2.003	29.923	74	•	5.3 [0.2 - 10.4]		0	Seasonal, High	High‡				High	>40%	EIR > 25 infectious bites/person/year	>40%
4ABC studygroup- 2011	2007_2009	Rwanda	Rukara	-1.6833	29.8333	69	•	0 [0 - 5.3]†		0	Seasonal, High	High‡
4ABC studygroup- 2011	2007_2009	Uganda	Jinja	0.437775	33.2031	199	•	2 [0.1 - 3.9]		0.266	Perennial, low	Low
4ABC studygroup- 2011	2007_2009	Uganda	Mbarara	-0.605675	30.6486	140	•	3.5 [0.5 - 6.5]		0.166	Mesoendemic	Moderate!
4ABC studygroup- 2011	2007_2009	Uganda	Tororo	0.704678	34.173	201	•	20.4 [14.9 - 25.8]		0.3	Perennial, High (EIR>563)	High‡
4ABC studygroup- 2011	2007_2009	Zambia	Ndola	-12.9683	28.6337	66	•	0 [0 - 5.5]†		0.066	Seasonal, mesoendemic	Moderate!
Adam-2010	2009_2010	Sudan	Sinnar	12.908	34.3212	41	•	0 [0 - 8.6]†		<5% in 2010^	-	Low!
Arinaitwe-2009	2007_2008	Uganda	Tororo	0.704678	34.173	110	•	3.5 [0.1 - 6.9]		0.3	High	High‡
Ashley-2004, 2005	2002_2004	Thailand	MKT	16.4725	98.8081	284	269	1.8 [0.2 - 3.3]	6.4 [3.5 - 9.3]	0.033	Unstable low & seasonal	Low
Ashley-2004, 2005	2002_2004	Thailand	MLA	17.1454	98.3629	222	219	0 [0 - 1.7]†	0.9 [0 - 2.2]	0	Unstable low & seasonal	Low
Ashley-2004, 2005	2002_2004	Thailand	MRC	16.4066	98.7609	133	123	2.2 [0 - 4.7]	6.1 [2 - 10.1]	0	Unstable low & seasonal	Low
Awab-Unpublished	2007_2010	Afghanistan	Faryab	35.92	64.78	1	1	0 [0 - 94.9]†	0 [0 - 94.9]†	-	-	Low
Awab-Unpublished	2007_2010	Afghanistan	Kunar	36.77	69.53	11	11	0 [0 - 25.9]†	0 [0 - 25.9]†	-	-	Low
Awab-Unpublished	2007_2010	Afghanistan	Nangarhar	34.25	70.5	34	33	0 [0 - 10.2]†	0 [0 - 10.4]†	-	-	Low
Awab-Unpublished	2007_2010	Afghanistan	Takhar	36.77	69.53	6	6	0 [0 - 39]†	0 [0 - 39]†	-	-	Low
Bassat-2009	2005_2006	BurkinaFaso	Nanoro	12.6831	-2.19137	194	166	1.5 [0 - 3.2]	20 [14.3 - 25.7]	0.83333	High (EIR>25)	High
Bassat-2009	2005_2006	Mozambique	Manhica	-25.3992	32.809	264	227	3.4 [1.2 - 5.6]	9.4 [5.8 - 13]	0.1	High (EIR>25)	High‡
Bassat-2009	2005_2006	Uganda	Mbarara	-0.60747	30.6611	178	167	2.2 [0.1 - 4.4]	6.8 [3.1 - 10.5]	0.166	High transmission between Nov-May	High‡
Bassat-2009	2005_2006	Zambia	Ndola	-12.9733	28.6414	193	162	3.1 [0.7 - 5.6]	15.9 [10.7 - 21.1]	0.066	-	Moderate!
Borrmann-2011	2005_2005	Kenya	Pingilikani	-3.7833	39.7833	206	179	4.3 [1.6 - 7.1]	14.3 [9.5 - 19.2]	0.433	perennial, peaks trailing two rainy seasons	High!
Gaye-Unpublished	2010_2010	Senegal	Dakar	14.7833	-17.4	113	111	0 [0 - 3.3]†	0 [0 - 3.3]†	0	Unpublished study	Low
Grande-2007	2003_2006	Peru	Iquitos	-3.74372	-73.2409	240	234	0 [0 - 1.6]†	0 [0 - 1.6]†	-	Low	Low
Hasugian-2007	2005_2005	Indonesia	Timika	-3.44211	136.013	76	64	1.3 [0 - 3.9]	2.7 [0 - 6.5]	0.033	unstable malaria transmission	Low
Janssens-2007	2002_2003	Cambodia	Anlong Veng & Kvav	14.2328	104.09	190	178	0.5 [0 - 1.6]	2.7 [0.4 - 5]	-	Low and Seasonal	Low
Kamya-2007	2006_2006	Uganda	Apac	1.97556	32.5386	190	148	9.8 [5.6 - 14]	39.7 [32.8 - 46.6]	0.333	very high malaria transmission intensity	High‡
Karema-2006	2003_2004	Rwanda	KICUKIRO	-2.0087	30.1433	72	•	2.8 [0 - 6.6]		-	Low	Low
Karema-2006	2003_2004	Rwanda	MASHESHA	-2.594	29.006	87	•	2.3 [0 - 5.4]		-	Moderate	Moderate‡
Karema-2006	2003_2004	Rwanda	RUKARA	-1.815	30.4881	80	•	9.8 [3.4 - 16.3]		-	High	High‡
Karunajeewa-2008a	2005_2007	PNG	Madang	-5.09369	145.797	70	50	13.2 [5.6 - 20.9]	21.9 [11.9 - 31.9]	0.216	possibly high	High‡
Karunajeewa-2008a	2005_2007	PNG	Maprik	-5.09369	145.797	14	12	15.6 [0 - 32.2]	15.6 [0 - 32.2]	0.216	possibly high	High‡
Mayxay-2006	2004_2004	Lao PDR	Phalanxay	16.563	104.75	109	106	0 [0 - 3.4]†	2.8 [0 - 5.8]	-		Low
Mens-2008	2007_2007	Kenya	Mbita	-0.4215	34.2075	65	•	0 [0 - 5.6]†		-	High (EIR/year=72)	High‡
Ratcliff-2007	2004_2005	Indonesia	Timika	-3.44211	136.013	204	156	0.5 [0 - 1.4]†	4 [1.1 - 7]	0.033	malaria transmission (938/1000 person-yrs)	Low
Sawa-2013	2009_2009	Kenya	Mbita	-0.4215	34.2075	132	128	0 [0 - 2.8]†	2.3 [0 - 5]	-	Moderate	Moderate‡
Smithuis-2006	2003_2004	Myanmar	dabhine	19.5595	94.1382	188	184	1.1 [0 - 2.5]	1.1 [0 - 2.5]	0.36667	variable transmission	Moderate!
Smithuis-2006	2003_2004	Myanmar	mingan	19.5595	94.1382	127	125	0.8 [0 - 2.3]	0.8 [0 - 2.3]	0.36667	variable transmission	Moderate!
Smithuis-2010	2008_2009	Myanmar	kachin	26.7276	97.8056	8	8	0 [0 - 32.4]†	0 [0 - 32.4]†	0	seasonal and generally low	Low
Smithuis-2010	2008_2009	Myanmar	Rakhine	19.5595	94.1382	134	123	2.2 [0 - 4.7]	3 [0.1 - 5.8]	0.166	seasonal and generally low	Low
Smithuis-2010	2008_2009	Myanmar	Shan	21.3712	98.4595	1	1	0 [0 - 94.9]†	0 [0 - 94.9]†	0.03333	seasonal and generally low	Low
Tran-2012	2010_2011	Vietnam	Phuoc Long	11.533	106.917	48	47	2.1 [0 - 6.1]	2.1 [0 - 6.1]	-	Not Stated	Low¶
Valecha-2010	2005_2007	India	Assam	26.1321	91.7902	84∆	80∆	0 [0 - 4.4]†	0 [0 - 4.6]†	0	perenennial transmisson	Low
Valecha-2010	2005_2007	India	Goa	15.3554	73.9908	-	-	-	-	0	perennial with peaks in June-Sep	Low
Valecha-2010	2005_2007	India	Mangalore	12.891	74.8535	-	-	-	-	-	transmission active in post-monsoon months	Low
Valecha-2010	2005_2007	Lao PDR	Savannakhet	16.5614	104.754	195	191	0 [0-1.9]†	2.6 [0.3 - 4.8]	0	seaonal with peaks in Jul-Aug after rain	Low
Valecha-2010	2005_2007	Thailand	Bangkok	13.7534	100.505	435	391	1.4 [0.3 - 2.5]	7.3 [4.8 - 9.8]	0	Unstable, low and seasonal	Low
Yavo-2011	2006_2008	Cote d'Ivoire	Cote d'Ivoire	5.4167	-4.0167	72	•	0 [0 - 5.1]†		0.6	Very High (logical conclusion from authors)	High‡
Yavo-2011	2006_2008	Senegal	Senegal	14.4667	-15.8833	61	•	0 [0 - 5.9]†		0.3	Very High (logical conclusion from authors)	High‡
Yeka-2008	2006_2007	Uganda	Kanungu	-0.9575	29.7897	204	192	2.9 [0.6 - 5.2]	10.2 [6 - 14.3]	0.066	Moderate	Moderate
Zongo-2012	2006_2006	BurkinaFaso	Bobo-Dioulasso	11.1617	-4.23028	153	146	0 [0 - 2.4]†	5.9 [2.2 - 9.6]	-	holoendemic; transmission between May-Oct	Low ¶
† 95% Confidence Interval based on Wilson's method
‡ The final classification based on the Study PI's classification as reported in the the paper/study protocol
! The final classification based on MAPs Estimates
¶ Final classification based on Study New Infection Rate
• Study with Day28 follow-up
^ from MAPs project 2010 estimate[http://www.map.ox.ac.uk/browse-resources/endemicity/Pf_class/SSD/]
∆ New Infection estimates for overall study
