# Supplementary material for: The Effect of Dosing Regimens on the Antimalarial Efficacy of Dihydroartemisinin-Piperaquine: A Pooled Analysis of Individual Patient Data
Source: PLoS Med. 2013 Dec 3;10(12):e1001564. doi: 10.1371/journal.pmed.1001564 (PMC3848996; doi:10.1371/journal.pmed.1001564)
Supplement: Text S6 — Authors and contributions. (XLSX) [file pmed.1001564.s006.xlsx]

## Sheet: Authors
Names	Last name	Initials	Email	Affliation1	Affliation2	Affliation3	Conceived and designed the experiments	Contributed reagents/materials/analysis tools	Enrolled Patients / Performed Experiements	Analysed the data	Wrote the first draft of the manuscript	Contributions to writing the manuscript
Jane Achan	Achan	JA	achanj@yahoo.co.uk	Uganda Malaria Surveillance Project, Kampala, Uganda			Yes					Yes
Ishag Adam	Adam	IA	ishagadam@hotmail.com	Faculty of Medicine, University of Khartoum, Khartoum, Sudan			Yes		Yes			Yes
Emmanuel Arinaitwe	Arinaitwe	EA	emmy3md@yahoo.com	Infectious Diseases Research Collaboration, Kampala, Uganda			Yes		Yes			Yes
Elizabeth A Ashley	Ashley	EAA	liz@tropmedres.ac	Shoklo Malaria Research Unit, Mae Sot, Bangkok, Thailand	Faculty of Tropical Medicine, Mahidol University, Bangkok, Thailand		Yes		Yes			Yes
Ghulam Rahim Awab	Awab	GRA	awabgr@yahoo.com	Faculty of Tropical Medicine, Mahidol University, Bangkok, Thailand	Ministry of Public Health, Kabul, Afghanistan		Yes		Yes			Yes
Mamadou S Ba	Ba	MSB	sarifouba10@yahoo.fr	Department of Parasitology, Faculty of Medicine, University Cheikh Anta Diop, Dakar, Senegal			Yes		Yes			Yes
Karen I Barnes	Barnes	KIB	Karen.barnes@wwarn.org	Division of Clinical Pharmacology, Department of Medicine, University of Cape Town, Cape Town, South Africa	World Wide Antimalarial Resistance Network (WWARN), Oxford, UK		Yes					Yes
Quique Bassat	Bassat	QB	quique.bassat@cresib.cat	Centro de Investigacao em Saude de Manhica (CISM), Manhica, Mozambique	Centre de Recerca en Salut Internacional de Barcelona (CRESIB), Barcelona, Spain		Yes		Yes			Yes
Steffen Borrmann	Borrmann	SB	steffen.borrmann@me.com	Kenya Medical Research Institute/Wellcome Trust Research Programme, Kilifi, Kenya	Dept. of Infectious Diseases, School of Medicine, Heidelberg University, Heidelberg, Germany		Yes		Yes			Yes
Teun Bousema	Bousema	TB	Teun.Bousema@lshtm.ac.uk	Department of Infection and Immunity, London School of Hygiene and Tropical Medicine, London, UK	Department of Medical Microbiology, Radboud University Nijmegen Medical Centre, Njimegen, the Netherlands		Yes					Yes
Prabin Dahal	Dahal	PD	prabin.dahal@wwarn.org	World Wide Antimalarial Resistance Network (WWARN), Oxford, UK	Centre for Tropical Medicine, Nuffield Department of Clinical Medicine, University of Oxford, Oxford, UK					Yes	Yes	Yes
Umberto D'Alessandro	D'Alessandro	UDA	udalessandro@mrc.gm	Institute of Tropical Medicine, Antwerp, Belgium	Medical Research Council Unit, Fajara, The Gambia		Yes					Yes
Timothy ME Davis	Davis	TMED	tim.davis@uwa.edu.au	School of Medicine and Pharmacology, University of Western Australia, Crawley, Australia			Yes					Yes
Arjen M Dondorp	Dondorp	AMD	arjen@tropmedres.ac	Mahidol-Oxford Tropical Medicine Research Unit, Faculty of Tropical Medicine, Mahidol University, Bangkok, Thailand	Centre for Clinical Vaccinology and Tropical Medicine, Churchill Hospital, Oxford, UK		Yes					Yes
Grant Dorsey	Dorsey	GD	gdorsey@medsfgh.ucsf.edu	Department of Medicine, University of California San Francisco, San Francisco, USA			Yes					Yes
Chris J Drakeley	Drakeley	CJD	chris.drakeley@lshtm.ac.uk	Department of Infection and Immunity, London School of Hygiene and Tropical Medicine, London, UK			Yes					Yes
Caterina I Fanello	Fanello	CIF	Caterina@tropmedres.ac	Mahidol-Oxford Research Unit, Faculty of Tropical Medicine, Mahidol University, Bangkok, Thailand			Yes		Yes			Yes
Babacar Faye	Faye	BF	bfaye67@yahoo.fr	Department of Medical Parasitology, Medical Faculty, Université Cheikh Anta Diop, Dakar, Senegal			Yes		Yes			Yes
Jennifer A Flegg	Flegg	JAF	jennifer.flegg@wwarn.org	World Wide Antimalarial Resistance Network (WWARN), Oxford, UK	Centre for Tropical Medicine, Nuffield Department of Clinical Medicine, University of Oxford, Oxford, UK			Yes		Yes		Yes
Oumar Gaye	Gaye	OG	ogaye@refer.sn	Department of Medical Parasitology, Medical Faculty, Université Cheikh Anta Diop, Dakar, Senegal			Yes					Yes
Peter W Gething	Gething	PWG	peter.gething@zoo.ox.ac.uk	Spatial Ecology and Epidemiology Group, Department of Zoology, University of Oxford, Oxford, UK				Yes				Yes
Raquel González	Gonzalez	RG	raquel.gonzalez@cresib.cat	Centro de Investigacao em Saude de Manhica (CISM), Manhica, Mozambique	Centre de Recerca en Salut Internacional de Barcelona (CRESIB), Barcelona, Spain		Yes		Yes			Yes
Philippe J Guerin	Guerin	PJG	philippe.guerin@wwarn.org	World Wide Antimalarial Resistance Network (WWARN), Oxford, UK	Centre for Tropical Medicine, Nuffield Department of Clinical Medicine, University of Oxford, Oxford, UK		Yes			Yes	Yes	Yes
Simon I Hay	Hay	SIH	simon.hay@zoo.ox.ac.uk	Spatial Ecology and Epidemiology Group, Department of Zoology, University of Oxford, Oxford, UK				Yes				Yes
Tran T Hien	Hien	TTH	hientt@oucru.org	Hospital for Tropical Diseases, Ho Chi Minh City, Vietnam	Oxford University Clinical Research Unit, Ho Chi Minh City, Viet Nam		Yes					Yes
Bart Janssens	Janssens	BJ	bart.janssens@brussels.msf.org	Medecins Sans Frontieres, Phnom Penh, Cambodia			Yes		Yes			Yes
Moses R Kamya	Kamya	MRK	mkamya@infocom.co.ug	Makerere University College of Health Sciences, Kampala, Uganda			Yes		Yes			Yes
Corine Karema	Karema	CK	ckarema@gmail.com	National Malaria Control Program–TRAC Plus, Ministry of Health, Kigali, Rwanda			Yes		Yes			Yes
Harin A. Karunajeewa	Karunajeewa	HAK	Harin.Karunajeewa@wh.org.au	Medicine Unit, School of Medicine and Pharmacology, University of Western Australia, Fremantle, Australia			Yes		Yes			Yes
Moussa Koné	Koné	MK	kmoussa53@yahoo.fr	Department of Parasitology and Mycology, Faculty of Pharmaceutical and Biological Sciences, Abidjan, Côte d'Ivoire			Yes		Yes			Yes
Bertrand Lell	Lell	BL	bertrand.lell@uni-tuebingen.de	Institute for Tropical Medicine, University of Tubingen, Tubingen, Germany	Centre de Recherches Médicales de Lambaréné, Lambaréné, Gabon		Yes		Yes			Yes
Kevin Marsh	Marsh	KM	kevin.marsh@ndm.ox.ac.uk	Centre for Clinical Vaccinology and Tropical Medicine, Churchill Hospital, Oxford, UK	Kenya Medical Research Institute/Wellcome Trust Research Programme, Kilifi, Kenya		Yes					Yes
Mayfong Mayxay	Mayxay	MMayxay	mayfong@tropmedres.ac	Wellcome Trust – Mahosot Hospital – Oxford Tropical Medicine Research Collaboration, Mahosot Hospital, Vientiane, Lao PDR	Faculty of Medical Science, National University of Laos, Vientiane, Lao PDR		Yes		Yes			Yes
Clara Menéndez	Menéndez	CMenendez	menendez@clinic.ub.es	Centre de Recerca en Salut Internacional de Barcelona (CRESIB), Barcelona, Spain	Centro de Investigacao em Saude de Manhica(CISM), Manhica, Mozambique		Yes					Yes
Petra F Mens	Mens	PFM	p.mens@kit.nl	Royal Tropical Institute, KIT Biomedical Research, Amsterdam, the Netherlands	Centre for Infection and Immunity Amsterdam, (CINEMA), Division of Infectious Diseases, Tropical Medicine and AIDS, Academic Medical Centre, Amsterdam, the Netherlands		Yes					Yes
Martin Meremikwu	Meremikwu	MMeremikwu	mmeremiku@yahoo.co.uk	Department of Paediatrics, University of Calabar, Calabar, Nigeria	Institute of Tropical Diseases Research & Prevention, Calabar, Nigeria		Yes		Yes			Yes
Clarissa Moreira	Moreira	CMoreira	clarissa.moreira@wwarn.org	World Wide Antimalarial Resistance Network (WWARN), Oxford, UK	Centre for Tropical Medicine, Nuffield Department of Clinical Medicine, University of Oxford, Oxford, UK			Yes	Yes			Yes
Ivo Mueller	Mueller	IM	ivomueller@fastmail.fm	Papua New Guinea Institute of Medical Research, Goroka, Papua New Guinea	Infection & Immunity Division, Walter & Eliza Hall Institute, Parkville, Australia	Centre de Recerca en Salut Internacional de Barcelona (CRESIB), Barcelona, Spain	Yes					Yes
Carolyn Nabasumba	Nabasumba	CNabasumba	Carolyn.nabasumba@epicentre.msf.org	Epicentre, Paris, France	Faculty of Medicine, Mbarara University of Science and Technology, Mbarara, Uganda				Yes			Yes
Michael Nambozi	Nambozi	MN	michaelnambozi@yahoo.com	Tropical Diseases Research Centre, Ndola, Zambia			Yes		Yes			Yes
Jean-Louis Ndiaye	Ndiaye	JLN	jlndiaye@yahoo.com	Parasitology and Mycology Laboratory, Faculty of Medecine, Université Cheikh Anta Diop, Dakar, Senegal			Yes		Yes			Yes
Paul N Newton	Newton	PNN	paul@tropmedres.ac	Wellcome Trust-Mahosot Hospital-Oxford University Tropical Medicine Research Collaboration, Mahosot Hospital, Vientiane, Lao PDR	Centre for Clinical Vaccinology and Tropical Medicine, Churchill Hospital, Oxford, UK		Yes					Yes
Thuy-Nhien Nguyen	Nguyen	TNN	nhienntt@oucru.org	Oxford University Clinical Research Unit, Ho Chi Minh City, Viet Nam			Yes		Yes			Yes
Francois Nosten	Nosten	FN	francois@tropmedres.ac	Shoklo Malaria Research Unit, Mae Sot, Thailand	Faculty of Tropical Medicine, Mahidol University, Bangkok, Thailand	Centre for Clinical Vaccinology and Tropical Medicine, Churchill Hospital, Oxford, UK	Yes					Yes
Christian Nsanzabana	Nsanzabana	CNsanzabana	christian.nsanzabana@wwarn.org	World Wide Antimalarial Resistance Network (WWARN), Oxford, UK	Centre for Tropical Medicine, Nuffield Department of Clinical Medicine, University of Oxford, Oxford, UK					Yes	Yes	Yes
Sabah A Omar	Omar	SAO	SOmar@kemri-wellcome.org	International Centre for Insect physiology and Ecology (ICIPE), Mbita, Kenya			Yes		Yes			Yes
Jean-Bosco Ouédraogo	Ouédraogo	JBO	jbouedraogo@gmail.com	Institut de Recherche en Sciences de la Santé, Direction Régionale de l'Ouest, Bobo-Dioulasso, Burkina Faso	Centre Muraz, Bobo-Dioulasso, Burkina Faso		Yes		Yes			Yes
Louis K Penali	Penali	LKP	louis.penali@wwarn.org	World Wide Antimalarial Resistance Network (WWARN)- West Africa Regional Office, Dakar, Senegal					YES			Yes
Mbaye Pene	Pene	MP	p.mbaye2@hotmail.fr	Department of Medical Parasitology, Medical Faculty, Université Cheikh Anta Diop, Dakar, Senegal			Yes		Yes			Yes
Aung Pyae Phyo	Phyo	APP	aungpyaephyo@shoklo-unit.com	Shoklo Malaria Research Unit, Tak, Thailand			Yes		Yes			Yes
Patrice Piola	Piola	PP	ppiola@pasteur.mg	Institut Pasteur de Madagascar, Antananarivo, Madagascar			Yes		Yes			Yes
Ric N Price	Price	RNP	ric.price@wwarn.org	Menzies School of Health Research and Charles Darwin University, Darwin, Australia	Centre for Clinical Vaccinology and Tropical Medicine, Churchill Hospital, Oxford, UK	World Wide Antimalarial Resistance Network (WWARN), Oxford, UK	Yes		Yes	Yes	Yes	Yes
Sasithon Pukrittayakamee	Pukrittayakamee	SP	yon@tropmedres.ac	epartment of Clinical Tropical Medicine, Faculty of Tropical Medicine, Mahidol University, Bangkok, Thailand			Yes		Yes			Yes
Philip J Rosenthal	Rosenthal	PJR	prosenthal@medsfgh.ucsf.edu	Department of Medicine, University of California San Francisco, San Francisco, USA			Yes					Yes
Albert Same-Ekobo	Same-Ekobo	ASE	nouveausame@yahoo.fr	Centre Hospitalier Universitaire de Yaoundé,Yaoundé, Cameroun			Yes		Yes			Yes
Patrick Sawa	Sawa	PS	psawa@mbita.mimcom.net	Human Health Division, International Centre for insect physiology and Ecology (ICIPE), Mbita Point, Kenya			Yes		Yes			Yes
Henk DFH Schallig	Schallig	HDFHS	H.Schallig@kit.nl	Royal Tropical Institute, KIT Biomedical Research, Amsterdam, the Netherlands			Yes		Yes			Yes
Seif A Shekalaghe	Shekalaghe	SAS	sshekalaghe@gmail.com	Kilimanjaro Clinical Medical Research Institite, Kilimanjaro Christian Medical Centre, Moshi, Tanzania	Ifakara Health Institute, Bagamoyo, Tanzania		Yes		Yes			Yes
Carol Hopkins Sibley	Sibley	CHS	carol.sibley@wwarn.org	World Wide Antimalarial Resistance Network (WWARN), Oxford, UK	Department of Genome Sciences, University of Washington, Seattle, USA		YES					Yes
Jeff Smith	Smith	JS	jeff.smith@wwarn.org	World Wide Antimalarial Resistance Network (WWARN)- Asia Regional office, Bangkok, Thailand					YES			Yes
Frank Smithuis	Smithuis	FS	frank.m.smithuis@gmail.com	Médecins sans Frontières—Holland, Yangon, Myanmar	Medical Action Myanmar, Yangon, Myanmar		Yes					Yes
Anyirékun Fabrice Somé	Somé	AFS	afabricesome@yahoo.fr	Institut de Recherche en Sciences de la Santé, Bobo-Dioulasso, Burkina Faso			Yes		Yes			Yes
Kasia Stepniewska	Stepniewska	KS	kasia.stepniewska@wwarn.org	World Wide Antimalarial Resistance Network (WWARN), Oxford, UK						Yes		Yes
Ambrose O Talisuna	Talisuna	AOT	ambrose.talisuna@wwarn.org	World Wide Antimalarial Resistance Network (WWARN)-East Africa Regional Office, Nairobi, Kenya	University of Oxford/KEMRI/Wellcome Trust Research Programme, Nairobi, Kenya		Yes		Yes			Yes
Joel Tarning	Tarning	JT	joel@tropmedres.ac	Mahidol-Oxford Tropical Medicine Research Unit, Faculty of Tropical Medicine, Mahidol University, Bangkok, Thailand	Centre for Tropical Medicine, Nuffield Department of Clinical Medicine, University of Oxford, Oxford, UK		Yes					Yes
Emiliana Tjitra	Tijtra	ET	etjitra@yahoo.com	National Institute of Health Research and Development, Ministry of Health, Jakarta, Indonesia			Yes		Yes			Yes
Roger CK Tine	Tine	RCKT	rogertine@hotmail.com	Department of Medical Parasitology, Medical Faculty, Université Cheikh Anta Diop, Dakar, Senegal			Yes		Yes			Yes
Halidou Tinto	Tinto	HT	tintohalidou@yahoo.fr	Institut de Recherce en Sciences de la Sante, Bobo Dioulasso, Burkina Faso	Centre Muraz, Bobo Dioulasso, Burkina Faso		Yes		Yes			Yes
Neena Valecha	Valecha	NV	neenavalecha@gmail.com	National Institute of Malaria Research, Delhi, India			Yes					Yes
Michel Van Herp	Van Herp	MVH	michel.van.herp@brussels.msf.org	Medecins Sans Frontieres, Operational Centre Brussels, Brussels, Belgium			Yes		Yes			Yes
Michele Van Vugt	Van Vugt	MVV	m.vanvugt@amc.uva.nl	Division of Infectious Diseases, Center for Tropical Medicine & Travel Medicine, Academic medical Center, University of Amsterdam, The Netherlands			Yes		Yes			Yes
Nicholas J White	White	NJW	nickwdt@tropmedres.ac	Faculty of Tropical Medicine, Mahidol University, Bangkok, Thailand	Centre for Clinical Vaccinology and Tropical Medicine, Churchill Hospital, Oxford, UK		Yes					Yes
Charles J Woodrow	Woodrow	CJW	Charlie@tropmedres.ac	Mahidol-Oxford University Tropical Medicine Research Unit (MORU), Bangkok, Thailand	Centre for Clinical Vaccinology and Tropical Medicine, Churchill Hospital, Oxford, UK		YES					Yes
William Yavo	Yavo	WY	yavowilliam@yahoo.fr	Department of Parasitology and Mycology, Faculty of Pharmaceutical and Biological Sciences, Université de Cocody, Abidjan, Côte d'Ivoire	Malaria Research and Control Center, National Institute of Public Health, Abidjan, Côte d'Ivoire		Yes		Yes			Yes
Adoke Yeka	Yeka	AY	yadoke@yahoo.com	Uganda Malaria Surveillance Project, Kampala, Uganda			Yes		Yes			Yes
Issaka Zongo	Zongo	IZ	Issaka.Zongo@lshtm.ac.uk	Institut de Recherche en Sciences de la Santé, Bobo-Dioulasso, Burkina Faso			Yes		Yes			Yes

## Sheet: Data Contributions
Reference	PubMed ID	Title	Authors
4ABC Study Group-2011	22087077	A Head-to-Head Comparison of Four Artemisinin-Based Combinations for Treating Uncomplicated Malaria in African Children: A Randomized Trial	Umberto D'Alessandro, Halidou Tinto, Bertrand Lell, Raquel González, Quique Bassat, Martin Meremikwu, Carolyn Nabasumba, Michael Nambozi, Corine Karema
Adam-2010	20659392	Dihydroartemisinin-piperaquine versus artemether-lumefantrine, in the treatment of uncomplicated Plasmodium falciparum malaria in central Sudan	Adam I, Salah MT, Eltahir HG, Elhassan AH, Elmardi KA, Malik EM.
Arinaitwe-2009	19877969	Artemether-lumefantrine versus dihydroartemisinin-piperaquine for falciparum malaria: a longitudinal, randomized trial in young Ugandan children	Arinaitwe E, Sandison TG, Wanzira H, Kakuru A, Homsy J, Kalamya J, Kamya MR, Vora N, Greenhouse B, Rosenthal PJ, Tappero J, Dorsey G
Ashley-2004	15499533	Randomized, controlled dose-optimization studies of dihydroartemisinin-piperaquine for the treatment of uncomplicated multidrug-resistant falciparum malaria in Thailand	Ashley EA, Krudsood S, Phaiphun L, Srivilairit S, McGready R, Leowattana W, Hutagalung R, Wilairatana P, Brockman A, Looareesuwan S, Nosten F, White NJ.
Awab-Unpublished	Unpublished	Comparative Study of Artekin With Standard Malarial Treatment Regimens in Afganistan	Awab GR, Pukrittayakamee S, Woodrow CJ
Bassat-2009	19936217	Dihydroartemisinin-piperaquine and artemether-lumefantrine for treating uncomplicated malaria in African children: a randomised, non-inferiority trial.	Bassat Q, Mulenga M, Tinto H, Piola P, Borrmann S, Menéndez C, Nambozi M, Valéa I, Nabasumba C, Sasi P, Bacchieri A, Corsi M, Ubben D, Talisuna A, D'Alessandro U
Borrmann-2011	22102856	Declining responsiveness of Plasmodium falciparum infections to artemisinin-based combination treatments on the Kenyan coast	Borrmann S, Sasi P, Mwai L, Bashraheil M, Abdallah A, Muriithi S, Frühauf H, Schaub B, Pfeil J, Peshu J, Hanpithakpong W, Rippert A, Juma E, Tsofa B, Mosobo M, Lowe B, Osier F, Fegan G, Lindegårdh N, Nzila A, Peshu N, Mackinnon M, Marsh K
Gaye-Unpublished	Unpublished	Study on the efficacy of antimalarial drugs in the suburbs of Dakar in collaboration with the NMCP and the WHO	Gaye O, Ndiaye JL, Faye B, Tine R, Khadime S, Ba MS, Pene M, Sow D
Grande-2007	17971864	A randomised controlled trial to assess the efficacy of dihydroartemisinin-piperaquine for the treatment of uncomplicated falciparum malaria in Peru	Grande T, Bernasconi A, Erhart A, Gamboa D, Casapia M, Delgado C, Torres K, Fanello C, Llanos-Cuentas A, D'Alessandro U
Hasugian-2007	17366451	Dihydroartemisinin-piperaquine versus artesunate-amodiaquine: superior efficacy and posttreatment prophylaxis against multidrug-resistant Plasmodium falciparum and Plasmodium vivax malaria.	Hasugian AR, Purba HL, Kenangalem E, Wuwung RM, Ebsworth EP, Maristela R, Penttinen PM, Laihad F, Anstey NM, Tjitra E, Price RN
Janssens-2007	17300633	A randomized open study to assess the efficacy and tolerability of dihydroartemisinin-piperaquine for the treatment of uncomplicated falciparum malaria in Cambodia	Janssens B, van Herp M, Goubert L, Chan S, Uong S, Nong S, Socheat D, Brockman A, Ashley EA, Van Damme W.
Kamya-2007	17525792	Artemether-lumefantrine versus dihydroartemisinin-piperaquine for treatment of malaria: a randomized trial.	Kamya MR, Yeka A, Bukirwa H, Lugemwa M, Rwakimari JB, Staedke SG, Talisuna AO, Greenhouse B, Nosten F, Rosenthal PJ, Wabwire-Mangen F, Dorsey G.
Karema-2006	16766006	Safety and efficacy of dihydroartemisinin/piperaquine (Artekin) for the treatment of uncomplicated Plasmodium falciparum malaria in Rwandan children	Karema C, Fanello CI, van Overmeir C, van Geertruyden JP, van Doren W, Ngamije D, D'Alessandro U
Karunajeewa-2008a	19064624	A trial of combination antimalarial therapies in children from Papua New Guinea	Karunajeewa HA, Mueller I, Senn M, Lin E, Law I, Gomorrai PS, Oa O, Griffin S, Kotab K, Suano P, Tarongka N, Ura A, Lautu D, Page-Sharp M, Wong R, Salman S, Siba P, Ilett KF, Davis TM
Mayxay-2006	16903879	An open, randomized comparison of artesunate plus mefloquine vs. dihydroartemisinin-piperaquine for the treatment of uncomplicated Plasmodium falciparum malaria in the Lao People's Democratic Republic (Laos).	Mayxay M, Thongpraseuth V, Khanthavong M, Lindegårdh N, Barends M, Keola S, Pongvongsa T, Phompida S, Phetsouvanh R, Stepniewska K, White NJ, Newton PN
Mens-2008	19017387	A randomized trial to monitor the efficacy and effectiveness by QT-NASBA of artemether-lumefantrine versus dihydroartemisinin-piperaquine for treatment and transmission control of uncomplicated Plasmodium falciparum malaria in western Kenya	Mens PF, Sawa P, van Amsterdam SM, Versteeg I, Omar SA, Schallig HD, Kager PA
Nambozi-2011	21352609	Safety and efficacy of dihydroartemisinin-piperaquine versus artemether-lumefantrine in the treatment of uncomplicated Plasmodium falciparum malaria in Zambian children.	Nambozi M, Van Geertruyden JP, Hachizovu S, Chaponda M, Mukwamataba D, Mulenga M, Ubben D, D'Alessandro U
Ratcliff-2007	17336652	Two fixed-dose artemisinin combinations for drug-resistant falciparum and vivax malaria in Papua, Indonesia: an open-label randomised comparison.	Ratcliff A, Siswantoro H, Kenangalem E, Maristela R, Wuwung RM, Laihad F, Ebsworth EP, Anstey NM, Tjitra E, Price RN
Sawa-2013	23468056	Malaria transmission after artemether-lumefantrine and dihydroartemisinin-piperaquine: a randomized trial.	Sawa P, Shekalaghe SA, Drakeley CJ, Sutherland CJ, Mweresa CK, Baidjoe AY, Manjurano A, Kavishe RA, Beshir KB, Yussuf RU, Omar SA, Hermsen CC, Okell L, Schallig HD, Sauerwein RW, Hallett RL, Bousema T
Smithuis-2006	16798391	Efficacy and effectiveness of dihydroartemisinin-piperaquine versus artesunate-mefloquine in falciparum malaria: an open-label randomised comparison	Smithuis F, Kyaw MK, Phe O, Aye KZ, Htet L, Barends M, Lindegardh N, Singtoroj T, Ashley E, Lwin S, Stepniewska K, White NJ.
Smithuis-2010	20832366	Effectiveness of five artemisinin combination regimens with or without primaquine in uncomplicated falciparum malaria: an open-label randomised trial	Smithuis F, Kyaw MK, Phe O, Win T, Aung PP, Oo AP, Naing AL, Nyo MY, Myint NZ, Imwong M, Ashley E, Lee SJ, White NJ
Valecha-2010	20689583	An open-label, randomised study of dihydroartemisinin-piperaquine versus artesunate-mefloquine for falciparum malaria in Asia.	Valecha N, Phyo AP, Mayxay M, Newton PN, Krudsood S, Keomany S, Khanthavong M, Pongvongsa T, Ruangveerayuth R, Uthaisil C, Ubben D, Duparc S, Bacchieri A, Corsi M, Rao BH, Bhattacharya PC, Dubhashi N, Ghosh SK, Dev V, Kumar A, Pukrittayakamee S, Pukrittayakamee S.
Yavo-2011	21774826	Multicentric assessment of the efficacy and tolerability of dihydroartemisinin-piperaquine compared to artemether-lumefantrine in the treatment of uncomplicated Plasmodium falciparum malaria in sub-Saharan Africa.	Yavo W, Faye B, Kuete T, Djohan V, Oga SA, Kassi RR, Diatta M, Ama MV, Tine R, Ndiaye JL, Evi JB, Same-Ekobo A, Faye O, Koné M.
Yeka-2008	18545692	Artemether-lumefantrine versus dihydroartemisinin-piperaquine for treating uncomplicated malaria: a randomized trial to guide policy in Uganda.	Yeka A, Dorsey G, Kamya MR, Talisuna A, Lugemwa M, Rwakimari JB, Staedke SG, Rosenthal PJ, Wabwire-Mangen F, Bukirwa H
Yeka-2013	23349741	Efficacy of quinine, artemether-lumefantrine and dihydroartemisinin-piperaquine as rescue treatment for uncomplicated malaria in Ugandan children	Yeka A, Tibenderana J, Achan J, D'Alessandro U, Talisuna AO
Zongo-2007	17990228	Randomized comparison of amodiaquine plus sulfadoxine-pyrimethamine, artemether-lumefantrine, and dihydroartemisinin-piperaquine for the treatment of uncomplicated Plasmodium falciparum malaria in Burkina Faso	Zongo I, Dorsey G, Rouamba N, Dokomajilar C, Séré Y, Rosenthal PJ, Ouédraogo JB
